# Supplementary material for: Mixing Ratio and Packaging Amount Synergistically Improved Antioxidant Properties of Baby Lettuce (Lactuca sativa L.) and Spinach (Spinacia oleracea L.) Mixes
Source: Foods. 2026 Feb 1;15(3):499. doi: 10.3390/foods15030499 (PMC12896943; doi:10.3390/foods15030499)
Supplement: Supplementary file 1 [file foods-15-00499-s001.zip]

Archive with 1 entries (1 files):
- foods-4085623-supplementary.pdf
